# Supplementary material for: ChimeraTE: a pipeline to detect chimeric transcripts derived from genes and transposable elements
Source: Nucleic Acids Res. 2023 Aug 24;51(18):9764–84. doi: 10.1093/nar/gkad671 (PMC10570057; doi:10.1093/nar/gkad671)
Supplement: gkad671_Supplemental_Files [file gkad671_supplemental_files.zip]

Archive with 3 entries (3 files):
- supData_OliveiraDS-03.docx
- supFig_OliveiraDS-03-1.docx
- supTab_OliveiraDS-03.xlsx
